# Supplementary material for: Association between Dietary Fiber Intake and Mortality among Colorectal Cancer Survivors: Results from the Newfoundland Familial Colorectal Cancer Cohort Study and a Meta-Analysis of Prospective Studies
Source: Cancers (Basel). 2022 Aug 4;14(15):3801. doi: 10.3390/cancers14153801 (PMC9367345; doi:10.3390/cancers14153801)
Supplement: Supplementary file 1 [file cancers-14-03801-s001.zip]

Archive with 1 entries (1 files):
- cancers-1792067-supplementary.pdf
